# Supplementary material for: Hyperglycemia‐Enhanced Neutrophil Extracellular Traps Drive Mucosal Immunopathology at the Oral Barrier
Source: Adv Sci (Weinh). 2024 Nov 5;11(47):2407346. doi: 10.1002/advs.202407346 (PMC11653653; doi:10.1002/advs.202407346)
Supplement: Supplementary file 2 — Supplemental Table 1 [file ADVS-11-2407346-s003.xlsx]

## Sheet: Sheet1
Supplementary Data 1. Characteristics of human samples
	Age	Males	BMI (kg/m2)	CAL (mm)	BOP	HbA1c (%)	FBG (mmol/L)	Ca (mmol/L)	P
					(+/-)				(mmol/L)
Healthy 1	49	M	22.4	/	-	5	5.37	2.33	1.13
Healthy 2	60	M	22.33	/	-	5.2	5.9	2.3	1.28
Healthy 3	48	M	21.01	/	-	4.2	4.82	2.43	1.23
Healthy 4	54	F	22.6	/	-	5.3	5.36	2.41	1.04
Healthy 5	39	M	18.87	/	-	5.1	4.32	2.51	1.64
Healthy 6	40	F	20.48	/	-	5.7	4.43	2.14	1
Healthy 7	35	F	19.5	/	-	5.7	5.62	2.37	1.7
Healthy 8	31	F	19.35	/	-	4.18	6.28	2.35	0.92
Healthy 9	42	F	19.4	/	-	5.1	5.74	2.17	1.08
Healthy 10	47	M	23.34	/	-	5.84	5.3	2.47	1.75
T2D 1	61	F	23.6	3.95	+	7.69	8.3	2.1	0.77
T2D 2	53	F	22.29	1.37	+	8.4	8.54	2.14	0.84
T2D 3	52	M	23.72	5	+	6.9	8.23	2.24	1.06
T2D 4	41	M	24.96	5.8	+	8.4	10.37	2.1	0.99
T2D 5	66	F	23.14	4.5	+	7.4	8.94	2.31	0.94
T2D 6	35	F	23.61	1.45	+	7.35	8.23	2.14	0.79
T2D 7	42	M	24.78	2.43	+	8.25	13.49	2.36	1
T2D 8	62	M	24.35	4.78	+	6.9	9.4	1.95	0.89
T2D 9	53	F	23.95	5.03	+	9.66	11.705	2.24	1.06
T2D 10	71	F	24.76	5.21	+	7.41	9.75	2.09	0.91
BMI: body mass index; CAL: clinical attachment loss; BOP, bleeding on probing; HbA1c: hemoglobin A1c; FBG: fasting blood glucose.
