# Supplementary material for: Hyperglycemia‐Enhanced Neutrophil Extracellular Traps Drive Mucosal Immunopathology at the Oral Barrier
Source: Adv Sci (Weinh). 2024 Nov 5;11(47):2407346. doi: 10.1002/advs.202407346 (PMC11653653; doi:10.1002/advs.202407346)
Supplement: Supplementary file 3 — Supplemental Table 2 [file ADVS-11-2407346-s002.xlsx]

## Sheet: Sheet 1
Pathway_Hierarchy1
